# Supplementary material for: ﻿Two new species of Neohelicomyces (Tubeufiaceae, Tubeufiales) from Hainan Province, China
Source: MycoKeys. 2025 Dec 4;126:75–91. doi: 10.3897/mycokeys.126.174186 (PMC12699345; doi:10.3897/mycokeys.126.174186)
Supplement: XML Treatment for Neohelicomyces terrestris [file mycokeys.126.174186-treatment1.xml]

<!DOCTYPE tp:taxon-treatment
  PUBLIC "-//TaxonX//DTD Taxonomic Treatment Publishing DTD v0 20100105//EN" "tax-treatment-NSO.dtd">
<tp:taxon-treatment xmlns:tp="http://www.plazi.org/taxpub"><tp:treatment-meta><kwd-group><label>Taxon classification</label><kwd>
              <named-content content-type="kingdom">Fungi</named-content>
            </kwd><kwd>
              <named-content content-type="order">Tubeufiales</named-content>
            </kwd><kwd>
              <named-content content-type="family">Tubeufiaceae</named-content>
            </kwd></kwd-group><mixed-citation publication-type="journal"><person-group><name><surname>Gao</surname><given-names>Fan</given-names></name><name><surname>Tan</surname><given-names>Ting-Hong</given-names></name><name><surname>Bai</surname><given-names>Song</given-names></name><name><surname>Wu</surname><given-names>Chun-Fang</given-names></name><name><surname>Zhao</surname><given-names>Ning-Ning</given-names></name><name><surname>Qiu</surname><given-names>Na</given-names></name><name><surname>Zhou</surname><given-names>Min</given-names></name><name><surname>Ma</surname><given-names>Jian</given-names></name></person-group><article-title>﻿Two new species of <italic><tp:taxon-name><tp:taxon-name-part taxon-name-part-type="genus" reg="Neohelicomyces">Neohelicomyces</tp:taxon-name-part></tp:taxon-name></italic> (<tp:taxon-name><tp:taxon-name-part taxon-name-part-type="family">Tubeufiaceae</tp:taxon-name-part></tp:taxon-name>, <tp:taxon-name><tp:taxon-name-part taxon-name-part-type="order">Tubeufiales</tp:taxon-name-part></tp:taxon-name>) from Hainan Province, China</article-title><source>MycoKeys</source><day>04</day><month>12</month><year>2025</year><volume>126</volume><fpage>75</fpage><lpage>91</lpage><pub-id pub-id-type="doi">10.3897/mycokeys.126.174186</pub-id></mixed-citation></tp:treatment-meta><tp:nomenclature><label>﻿</label><tp:taxon-name><object-id xmlns:xlink="http://www.w3.org/1999/xlink" content-type="arpha" xlink:type="simple">609D7686-4B51-5D7B-9419-66681785D632</object-id>
            <tp:taxon-name-part taxon-name-part-type="genus" reg="Neohelicomyces">Neohelicomyces</tp:taxon-name-part>
            <tp:taxon-name-part taxon-name-part-type="species" reg="terrestris">terrestris</tp:taxon-name-part>
            <object-id xmlns:xlink="http://www.w3.org/1999/xlink" content-type="mycobank" xlink:type="simple">904429</object-id>
          </tp:taxon-name><tp:taxon-authority>T.H. Tan &amp; J. Ma</tp:taxon-authority><tp:taxon-status xmlns:xlink="http://www.w3.org/1999/xlink" xlink:type="simple">sp. nov.</tp:taxon-status><xref ref-type="fig" rid="F2">Fig. 2</xref></tp:nomenclature><tp:treatment-sec sec-type="etymology" id="SECID0EAPAI"><title>Etymology.</title><p>The species epithet “<italic><tp:taxon-name><tp:taxon-name-part taxon-name-part-type="genus" reg="Neohelicomyces"/><tp:taxon-name-part taxon-name-part-type="species" reg="terrestris">terrestris</tp:taxon-name-part></tp:taxon-name></italic>’’ refers to the terrestrial habitat of this fungus.</p><fig id="F2" position="float" orientation="portrait"><object-id xmlns:xlink="http://www.w3.org/1999/xlink" content-type="doi" xlink:type="simple">10.3897/mycokeys.126.174186.figure2</object-id><object-id xmlns:xlink="http://www.w3.org/1999/xlink" content-type="arpha" xlink:type="simple">EE7EDE73-F6A0-5A7A-AE76-E9AB24D7AEAD</object-id><label>Figure 2.</label><caption><p><italic><tp:taxon-name><tp:taxon-name-part taxon-name-part-type="genus" reg="Neohelicomyces">Neohelicomyces</tp:taxon-name-part> <tp:taxon-name-part taxon-name-part-type="species" reg="terrestris">terrestris</tp:taxon-name-part></tp:taxon-name></italic> (<named-content xmlns:xlink="http://www.w3.org/1999/xlink" content-type="dwc:institutional_code" xlink:title="Herbarium of Kunming Institute of Botany, Chinese Academy of Sciences" xlink:href="http://grbio.org/institution/cryptogamic-herbarium-kunming-institute-botany" xlink:type="simple">HKAS</named-content> 128950, holotype). a, b. Colonies on the host surface; c–e. Conidiophores and conidiogenous cells; f–h. Conidiogenous cells; i–n. Conidia; o, p. Colonies on PDA from above and below. Scale bars: 50 μm (c–e); 10 μm (f–n).</p></caption><graphic xmlns:xlink="http://www.w3.org/1999/xlink" xlink:href="mycokeys-126-075-g002.jpg" position="float" orientation="portrait" xlink:type="simple" id="oo_1484698.jpg"><uri content-type="original_file" xlink:type="simple">https://binary.pensoft.net/fig/1484698</uri></graphic></fig></tp:treatment-sec><tp:treatment-sec sec-type="Holotype" id="SECID0EMQAI"><title>Holotype.</title><p><named-content xmlns:xlink="http://www.w3.org/1999/xlink" content-type="dwc:institutional_code" xlink:title="Herbarium of Kunming Institute of Botany, Chinese Academy of Sciences" xlink:href="http://grbio.org/institution/cryptogamic-herbarium-kunming-institute-botany" xlink:type="simple">HKAS</named-content> 128950.</p></tp:treatment-sec><tp:treatment-sec sec-type="description" id="SECID0EWQAI"><title>Description.</title><p><bold><italic>Saprobic</italic></bold> on decaying wood in a terrestrial habitat. Sexual morph Undetermined. Asexual morph Hyphomycetous, helicosporous. <bold><italic>Colo­nies</italic></bold> on natural substrate superficial, effuse, gregarious, with masses of crowded, glistening conidia, white to brown. <bold><italic>Mycelium</italic></bold> partly immersed, partly superficial, composed of hyaline to pale brown, branched, septate, smooth hyphae. <bold><italic>Conidiophores</italic></bold> 106–212 × 3–4.5 μm (x̄ = 176 × 4 μm, n = 25), macronematous, mononematous, erect, cylindrical, flexuous, widest at the base, tapering towards narrow apex, branched or unbranched, septate, brown at base, subhyaline towards apex, thick-walled. <bold><italic>Conidiogenous cells</italic></bold> 7.5–25 × 2–4 μm (x̄ = 13.5 × 3.5 μm, n = 25), holoblastic, monoblastic, or polyblastic, integrated, terminal or intercalary, cylindrical, with denticles, subhyaline to pale brown, smooth-walled. <bold><italic>Conidia</italic></bold> solitary, acropleurogenous, helicoid, developing on tooth-like protrusion, 15–21 μm diam. and conidial filament 2.5–3.5 μm wide (x̄ = 17.5 × 3 μm, n = 20), 107–143 μm long (x̄ = 128.5 μm, n = 30), loosely coiled 2<sup>1</sup>/<sub>2</sub>–3 times, becoming loosely coiled in water, septate, guttulate, hyaline, smooth-walled.</p></tp:treatment-sec><tp:treatment-sec sec-type="description" id="SECID0EURAI"><title>Culture characteristics.</title><p>Conidia germinated on PDA and produced germ tubes within 11 h. Colonies on PDA reached 27 mm in diameter after 40 days of incubation at 25 °C, with an irregular shape, raised surface, and undulate margin, pale brown to brown; the reverse was brown to dark brown.</p></tp:treatment-sec><tp:treatment-sec sec-type="material" id="SECID0EZRAI"><title>Material examined.</title><p>China • Hainan Province, Wuzhishan City, Shuimanhe tropical rainforest scenic area in Wuzhishan, <named-content xmlns:xlink="http://www.w3.org/1999/xlink" content-type="dwc:verbatimCoordinates" xlink:type="simple"><named-content content-type="geo-json" specific-use="{&#34;type&#34;:&#34;Point&#34;,&#34;coordinates&#34;:[110.050000,19.533333]}" id="NCID0ECSAI" xlink:type="simple">18°92′N, 109°63′E</named-content></named-content>, on decaying wood in a terrestrial habitat, 4 November 2024, Ting-Hong Tan &amp; Jian Ma, WZ66 (<named-content xmlns:xlink="http://www.w3.org/1999/xlink" content-type="dwc:institutional_code" xlink:title="Herbarium of Kunming Institute of Botany, Chinese Academy of Sciences" xlink:href="http://grbio.org/institution/cryptogamic-herbarium-kunming-institute-botany" xlink:type="simple">HKAS</named-content> 128950, holotype), ex-type living cultures <abbrev xmlns:xlink="http://www.w3.org/1999/xlink" xlink:title="Guizhou Culture Collection" id="ABBRID0ELSAI" xlink:type="simple">GZCC</abbrev> 23-0399 • <italic>ibid</italic>., WZ67 (<abbrev xmlns:xlink="http://www.w3.org/1999/xlink" xlink:title="Herbarium of the Guizhou Academy of Agriculture Sciences" id="ABBRID0ERSAI" xlink:type="simple">GZAAS</abbrev> 23-0403, paratype), living culture <abbrev xmlns:xlink="http://www.w3.org/1999/xlink" xlink:title="Guizhou Culture Collection" id="ABBRID0EVSAI" xlink:type="simple">GZCC</abbrev> 25-0660.</p></tp:treatment-sec><tp:treatment-sec sec-type="notes" id="SECID0EZSAI"><title>Notes.</title><p>Morphologically, <italic><tp:taxon-name><tp:taxon-name-part taxon-name-part-type="genus" reg="Neohelicomyces">Neohelicomyces</tp:taxon-name-part> <tp:taxon-name-part taxon-name-part-type="species" reg="terrestris">terrestris</tp:taxon-name-part></tp:taxon-name></italic> (<named-content xmlns:xlink="http://www.w3.org/1999/xlink" content-type="dwc:institutional_code" xlink:title="Herbarium of Kunming Institute of Botany, Chinese Academy of Sciences" xlink:href="http://grbio.org/institution/cryptogamic-herbarium-kunming-institute-botany" xlink:type="simple">HKAS</named-content> 128950) resembles <italic><tp:taxon-name><tp:taxon-name-part taxon-name-part-type="genus" reg="Parahelicomyces">Parahelicomyces</tp:taxon-name-part> <tp:taxon-name-part taxon-name-part-type="species" reg="laxisporus">laxisporus</tp:taxon-name-part></tp:taxon-name></italic> (<named-content xmlns:xlink="http://www.w3.org/1999/xlink" content-type="dwc:institutional_code" xlink:title="Herbarium of Kunming Institute of Botany, Chinese Academy of Sciences" xlink:href="http://grbio.org/institution/cryptogamic-herbarium-kunming-institute-botany" xlink:type="simple">HKAS</named-content> 128943) in having macronematous, mononematous, erect, widest-at-the-base, tapering-towards-a-narrow-apex, brown-at-base, subhyaline-towards-apex, flexuous conidiophores; holoblastic, monoblastic or polyblastic, integrated, cylindrical conidiogenous cells with denticles, subhyaline to pale brown; and acropleurogenous, helicoid, aseptate, guttulate, hyaline conidia (<xref ref-type="bibr" rid="B40">Ma et al. 2024b</xref>). However, <italic><tp:taxon-name><tp:taxon-name-part taxon-name-part-type="genus" reg="Neohelicomyces">N.</tp:taxon-name-part> <tp:taxon-name-part taxon-name-part-type="species" reg="terrestris">terrestris</tp:taxon-name-part></tp:taxon-name></italic> (<named-content xmlns:xlink="http://www.w3.org/1999/xlink" content-type="dwc:institutional_code" xlink:title="Herbarium of Kunming Institute of Botany, Chinese Academy of Sciences" xlink:href="http://grbio.org/institution/cryptogamic-herbarium-kunming-institute-botany" xlink:type="simple">HKAS</named-content> 128950) differs from <italic><tp:taxon-name><tp:taxon-name-part taxon-name-part-type="genus" reg="Parahelicomyces">Pa.</tp:taxon-name-part> <tp:taxon-name-part taxon-name-part-type="species" reg="laxisporus">laxisporus</tp:taxon-name-part></tp:taxon-name></italic> (<named-content xmlns:xlink="http://www.w3.org/1999/xlink" content-type="dwc:institutional_code" xlink:title="Herbarium of Kunming Institute of Botany, Chinese Academy of Sciences" xlink:href="http://grbio.org/institution/cryptogamic-herbarium-kunming-institute-botany" xlink:type="simple">HKAS</named-content> 128943) by its wider conidial diameter (up to 21 μm vs. 14.5–16 μm) and longer conidia (up to 143 μm vs. 80.5–124 μm) (<xref ref-type="bibr" rid="B40">Ma et al. 2024b</xref>). Phylogenetically, our isolates (<abbrev xmlns:xlink="http://www.w3.org/1999/xlink" xlink:title="Guizhou Culture Collection" id="ABBRID0EDVAI" xlink:type="simple">GZCC</abbrev> 23-0399 and <abbrev xmlns:xlink="http://www.w3.org/1999/xlink" xlink:title="Guizhou Culture Collection" id="ABBRID0EHVAI" xlink:type="simple">GZCC</abbrev> 25-0660) form a sister clade to <italic><tp:taxon-name><tp:taxon-name-part taxon-name-part-type="genus" reg="Neohelicomyces">N.</tp:taxon-name-part> <tp:taxon-name-part taxon-name-part-type="species" reg="wuzhishanensis">wuzhishanensis</tp:taxon-name-part></tp:taxon-name></italic> (<abbrev xmlns:xlink="http://www.w3.org/1999/xlink" xlink:title="Guizhou Culture Collection" id="ABBRID0EWVAI" xlink:type="simple">GZCC</abbrev> 23-0410), with 87% <abbrev xmlns:xlink="http://www.w3.org/1999/xlink" xlink:title="maximum likelihood" id="ABBRID0E1VAI" xlink:type="simple">ML</abbrev> and 1.00 <abbrev xmlns:xlink="http://www.w3.org/1999/xlink" xlink:title="posterior probabilities" id="ABBRID0E5VAI" xlink:type="simple">BYPP</abbrev> support (Fig. <xref ref-type="fig" rid="F1">1</xref>). Comparison of the <abbrev xmlns:xlink="http://www.w3.org/1999/xlink" xlink:title="large ribosomal subunit" id="ABBRID0EGWAI" xlink:type="simple">LSU</abbrev>, <abbrev xmlns:xlink="http://www.w3.org/1999/xlink" xlink:title="internal transcribed spacer" id="ABBRID0EKWAI" xlink:type="simple">ITS</abbrev>, <italic>tef1-α</italic>, and <italic><abbrev xmlns:xlink="http://www.w3.org/1999/xlink" xlink:title="RNA polymerase II second-largest subunit" id="ABBRID0ERWAI" xlink:type="simple">rpb2</abbrev></italic> sequence data between <italic><tp:taxon-name><tp:taxon-name-part taxon-name-part-type="genus" reg="Neohelicomyces">Neohelicomyces</tp:taxon-name-part> <tp:taxon-name-part taxon-name-part-type="species" reg="terrestris">terrestris</tp:taxon-name-part></tp:taxon-name></italic> (<abbrev xmlns:xlink="http://www.w3.org/1999/xlink" xlink:title="Guizhou Culture Collection" id="ABBRID0EAXAI" xlink:type="simple">GZCC</abbrev> 23-0399) and <italic><tp:taxon-name><tp:taxon-name-part taxon-name-part-type="genus" reg="Neohelicomyces">N.</tp:taxon-name-part> <tp:taxon-name-part taxon-name-part-type="species" reg="wuzhishanensis">wuzhishanensis</tp:taxon-name-part></tp:taxon-name></italic> (<abbrev xmlns:xlink="http://www.w3.org/1999/xlink" xlink:title="Guizhou Culture Collection" id="ABBRID0EPXAI" xlink:type="simple">GZCC</abbrev> 23-0410) revealed nucleotide base differences of 5/486 bp (1%, including three gaps), 26/484 bp (5.4%, including 10 gaps), 25/937 bp (2.7%, including seven gaps), and 33/926 bp (3.6%, with no gaps), respectively. Therefore, based on both multi-gene phylogenetic analyses and morphological differences, we introduce <italic><tp:taxon-name><tp:taxon-name-part taxon-name-part-type="genus" reg="Neohelicomyces">Neohelicomyces</tp:taxon-name-part> <tp:taxon-name-part taxon-name-part-type="species" reg="terrestris">terrestris</tp:taxon-name-part></tp:taxon-name></italic> as a novel species.</p></tp:treatment-sec><tp:treatment-sec><!--Section generated to contain objects referenced in tp:taxon-treatment.--><fig id="F1" position="float" orientation="portrait"><object-id xmlns:xlink="http://www.w3.org/1999/xlink" content-type="doi" xlink:type="simple">10.3897/mycokeys.126.174186.figure1</object-id><object-id xmlns:xlink="http://www.w3.org/1999/xlink" content-type="arpha" xlink:type="simple">359C82D9-063B-544E-BA8F-BFF41C87C6DB</object-id><label>Figure 1.</label><caption><p>Phylogenetic tree generated from maximum likelihood (<abbrev xmlns:xlink="http://www.w3.org/1999/xlink" xlink:title="maximum likelihood" id="ABBRID0EKLAI" xlink:type="simple">ML</abbrev>) analysis based on the combined <abbrev xmlns:xlink="http://www.w3.org/1999/xlink" xlink:title="large ribosomal subunit" id="ABBRID0EOLAI" xlink:type="simple">LSU</abbrev>, <abbrev xmlns:xlink="http://www.w3.org/1999/xlink" xlink:title="internal transcribed spacer" id="ABBRID0ESLAI" xlink:type="simple">ITS</abbrev>, <italic>tef1-α</italic>, and <italic><abbrev xmlns:xlink="http://www.w3.org/1999/xlink" xlink:title="RNA polymerase II second-largest subunit" id="ABBRID0EZLAI" xlink:type="simple">rpb2</abbrev></italic> sequence data. Bootstrap support values for <abbrev xmlns:xlink="http://www.w3.org/1999/xlink" xlink:title="maximum likelihood" id="ABBRID0E4LAI" xlink:type="simple">ML</abbrev> (≥ 70%) and <abbrev xmlns:xlink="http://www.w3.org/1999/xlink" xlink:title="posterior probabilities" id="ABBRID0EBMAI" xlink:type="simple">BYPP</abbrev> (≥ 0.95) are indicated near their respective nodes. Both Maximum Likelihood (<abbrev xmlns:xlink="http://www.w3.org/1999/xlink" xlink:title="maximum likelihood" id="ABBRID0EFMAI" xlink:type="simple">ML</abbrev>) and Bayesian Inference (<abbrev xmlns:xlink="http://www.w3.org/1999/xlink" xlink:title="posterior probabilities" id="ABBRID0EJMAI" xlink:type="simple">BYPP</abbrev>) analyses produced congruent topologies. A hyphen (“-”) indicates a value lower than 70% for <abbrev xmlns:xlink="http://www.w3.org/1999/xlink" xlink:title="maximum likelihood" id="ABBRID0ENMAI" xlink:type="simple">ML</abbrev> and a posterior probability lower than 0.95 for Bayesian inference. The tree is rooted with <italic><tp:taxon-name><tp:taxon-name-part taxon-name-part-type="genus" reg="Helicotubeufia">Helicotubeufia</tp:taxon-name-part> <tp:taxon-name-part taxon-name-part-type="species" reg="hydei">hydei</tp:taxon-name-part></tp:taxon-name></italic> (MFLUCC 17-1980) and <italic><tp:taxon-name><tp:taxon-name-part taxon-name-part-type="genus" reg="Helicotubeufia">H.</tp:taxon-name-part> <tp:taxon-name-part taxon-name-part-type="species" reg="jonesii">jonesii</tp:taxon-name-part></tp:taxon-name></italic> (MFLUCC 17-0043). Ex-type strains are denoted with “<sup>T,</sup>” and newly obtained strains are in bold black fonts.</p></caption><graphic xmlns:xlink="http://www.w3.org/1999/xlink" xlink:href="mycokeys-126-075-g001.jpg" position="float" orientation="portrait" xlink:type="simple" id="oo_1484697.jpg"><uri content-type="original_file" xlink:type="simple">https://binary.pensoft.net/fig/1484697</uri></graphic></fig></tp:treatment-sec><ref-list><ref id="B40"><mixed-citation xmlns:xlink="http://www.w3.org/1999/xlink" xlink:type="simple"><person-group><name name-style="western"><surname>Ma</surname><given-names>J</given-names></name><name name-style="western"><surname>Hyde</surname><given-names>KD</given-names></name><name name-style="western"><surname>Tibpromma</surname><given-names>S</given-names></name><name name-style="western"><surname>Gomdola</surname><given-names>D</given-names></name><name name-style="western"><surname>Liu</surname><given-names>NG</given-names></name><name name-style="western"><surname>Norphanphoun</surname><given-names>C</given-names></name><name name-style="western"><surname>Bao</surname><given-names>DF</given-names></name><name name-style="western"><surname>Boonmee</surname><given-names>S</given-names></name><name name-style="western"><surname>Xiao</surname><given-names>XJ</given-names></name><name name-style="western"><surname>Zhang</surname><given-names>LJ</given-names></name><name name-style="western"><surname>Luo</surname><given-names>ZL</given-names></name><name name-style="western"><surname>Zhao</surname><given-names>Q</given-names></name><name name-style="western"><surname>Suwannarach</surname><given-names>N</given-names></name><name name-style="western"><surname>Karunarathna</surname><given-names>SC</given-names></name><name name-style="western"><surname>Liu</surname><given-names>JK</given-names></name><name name-style="western"><surname>Lu</surname><given-names>YZ</given-names></name></person-group> (<year>2024b</year>) <article-title>Taxonomy and systematics of lignicolous helicosporous hyphomycetes.</article-title><source>Fungal Diversity</source><volume>129</volume>: <fpage>365</fpage>–<lpage>653</lpage>. <ext-link xlink:href="10.1007/s13225-024-00544-9" ext-link-type="doi" xlink:type="simple">https://doi.org/10.1007/s13225-024-00544-9</ext-link></mixed-citation></ref></ref-list></tp:taxon-treatment>
