# Supplementary material for: ﻿Two new species of Neohelicomyces (Tubeufiaceae, Tubeufiales) from Hainan Province, China
Source: MycoKeys. 2025 Dec 4;126:75–91. doi: 10.3897/mycokeys.126.174186 (PMC12699345; doi:10.3897/mycokeys.126.174186)
Supplement: XML Treatment for Neohelicomyces tropicus [file mycokeys.126.174186-treatment2.xml]

<!DOCTYPE tp:taxon-treatment
  PUBLIC "-//TaxonX//DTD Taxonomic Treatment Publishing DTD v0 20100105//EN" "tax-treatment-NSO.dtd">
<tp:taxon-treatment xmlns:tp="http://www.plazi.org/taxpub"><tp:treatment-meta><kwd-group><label>Taxon classification</label><kwd>
              <named-content content-type="kingdom">Fungi</named-content>
            </kwd><kwd>
              <named-content content-type="order">Tubeufiales</named-content>
            </kwd><kwd>
              <named-content content-type="family">Tubeufiaceae</named-content>
            </kwd></kwd-group><mixed-citation publication-type="journal"><person-group><name><surname>Gao</surname><given-names>Fan</given-names></name><name><surname>Tan</surname><given-names>Ting-Hong</given-names></name><name><surname>Bai</surname><given-names>Song</given-names></name><name><surname>Wu</surname><given-names>Chun-Fang</given-names></name><name><surname>Zhao</surname><given-names>Ning-Ning</given-names></name><name><surname>Qiu</surname><given-names>Na</given-names></name><name><surname>Zhou</surname><given-names>Min</given-names></name><name><surname>Ma</surname><given-names>Jian</given-names></name></person-group><article-title>﻿Two new species of <italic><tp:taxon-name><tp:taxon-name-part taxon-name-part-type="genus" reg="Neohelicomyces">Neohelicomyces</tp:taxon-name-part></tp:taxon-name></italic> (<tp:taxon-name><tp:taxon-name-part taxon-name-part-type="family">Tubeufiaceae</tp:taxon-name-part></tp:taxon-name>, <tp:taxon-name><tp:taxon-name-part taxon-name-part-type="order">Tubeufiales</tp:taxon-name-part></tp:taxon-name>) from Hainan Province, China</article-title><source>MycoKeys</source><day>04</day><month>12</month><year>2025</year><volume>126</volume><fpage>75</fpage><lpage>91</lpage><pub-id pub-id-type="doi">10.3897/mycokeys.126.174186</pub-id></mixed-citation></tp:treatment-meta><tp:nomenclature><label>﻿</label><tp:taxon-name><object-id xmlns:xlink="http://www.w3.org/1999/xlink" content-type="arpha" xlink:type="simple">AEE65D81-C4A0-57F3-A5FA-E2DD51230827</object-id>
            <tp:taxon-name-part taxon-name-part-type="genus" reg="Neohelicomyces">Neohelicomyces</tp:taxon-name-part>
            <tp:taxon-name-part taxon-name-part-type="species" reg="tropicus">tropicus</tp:taxon-name-part>
            <object-id xmlns:xlink="http://www.w3.org/1999/xlink" content-type="mycobank" xlink:type="simple">904430</object-id>
          </tp:taxon-name><tp:taxon-authority>T.H. Tan &amp; J. Ma</tp:taxon-authority><tp:taxon-status xmlns:xlink="http://www.w3.org/1999/xlink" xlink:type="simple">sp. nov.</tp:taxon-status><xref ref-type="fig" rid="F3">Fig. 3</xref></tp:nomenclature><tp:treatment-sec sec-type="etymology" id="SECID0EMZAI"><title>Etymology.</title><p>The species epithet “<italic><tp:taxon-name><tp:taxon-name-part taxon-name-part-type="genus" reg="Neohelicomyces"/><tp:taxon-name-part taxon-name-part-type="species" reg="tropicus">tropicus</tp:taxon-name-part></tp:taxon-name></italic>” refers to the tropical climate in which the species occurs.</p><fig id="F3" position="float" orientation="portrait"><object-id xmlns:xlink="http://www.w3.org/1999/xlink" content-type="doi" xlink:type="simple">10.3897/mycokeys.126.174186.figure3</object-id><object-id xmlns:xlink="http://www.w3.org/1999/xlink" content-type="arpha" xlink:type="simple">AE59E3D2-74FC-51FB-928E-FF5517A8AF17</object-id><label>Figure 3.</label><caption><p><italic><tp:taxon-name><tp:taxon-name-part taxon-name-part-type="genus" reg="Neohelicomyces">Neohelicomyces</tp:taxon-name-part> <tp:taxon-name-part taxon-name-part-type="species" reg="tropicus">tropicus</tp:taxon-name-part></tp:taxon-name></italic> (<abbrev xmlns:xlink="http://www.w3.org/1999/xlink" xlink:title="Herbarium of the Guizhou Academy of Agriculture Sciences" id="ABBRID0EP1AI" xlink:type="simple">GZAAS</abbrev> 25-0675, holotype). a. Colonies on the host surface; b–d. Conidiophores, conidiogenous cells, and conidia; e–g. Conidiogenous cells; <bold>j</bold>: Germinated conidium; k–q. Conidia; h, i. Colonies on PDA from above and below. Scale bars: 50 μm (b–d); 10 μm (e–g, j–q).</p></caption><graphic xmlns:xlink="http://www.w3.org/1999/xlink" xlink:href="mycokeys-126-075-g003.jpg" position="float" orientation="portrait" xlink:type="simple" id="oo_1484699.jpg"><uri content-type="original_file" xlink:type="simple">https://binary.pensoft.net/fig/1484699</uri></graphic></fig></tp:treatment-sec><tp:treatment-sec sec-type="Holotype" id="SECID0E11AI"><title>Holotype.</title><p><abbrev xmlns:xlink="http://www.w3.org/1999/xlink" xlink:title="Herbarium of the Guizhou Academy of Agriculture Sciences" id="ABBRID0EA2AI" xlink:type="simple">GZAAS</abbrev> 25-0675.</p></tp:treatment-sec><tp:treatment-sec sec-type="description" id="SECID0EE2AI"><title>Description.</title><p><bold><italic>Saprobic</italic></bold> on decaying wood in a terrestrial habitat. Sexual morph Undetermined. Asexual morph Hyphomycetous, helicosporous. <bold><italic>Colonies</italic></bold> on natural substrate superficial, gregarious, with a little of crowded, glistening conidia, white. <bold><italic>Mycelium</italic></bold> partly immersed, partly superficial, composed of hyaline to pale brown, branched, septate, smooth hyphae. <bold><italic>Conidiophores</italic></bold> 139–175 × 4–5.5 μm (x̄ = 154 × 4.5 μm, n = 25), macronematous, mononematous, erect, cylindrical, straight or slightly flexuous, branched or unbranched, septate, subhyaline to pale brown, thick-walled. <bold><italic>Conidiogenous cells</italic></bold> 10–17 × 3–4 μm (x̄ = 14 × 3.5 μm, n = 25), holoblastic, monoblastic or polyblastic, integrated, terminal or intercalary, cylindrical, with denticles, subhyaline to pale brown, smooth-walled. <bold><italic>Conidia</italic></bold> solitary, acropleurogenous, helicoid, tapering towards the rounded ends, developing on tooth-like protrusion, 15.5–20 μm diam. and conidial filament 2–3.5 μm wide (x̄ = 17.5 × 2.5 μm, n = 20), 95–140 μm long (x̄ = 116 μm, n = 20), tightly coiled up to 3 times, becoming loosely coiled when the conidia are young and not becoming loose when mature in water, aseptate, guttulate, hyaline, smooth-walled.</p></tp:treatment-sec><tp:treatment-sec sec-type="description" id="SECID0E52AI"><title>Culture characteristics.</title><p>Conidia germinated on PDA and produced germ tubes within 14 h. Colonies on PDA reached 25 mm in diameter after 38 days of incubation at 25 °C with a circular shape, flat surface, and entire margin, pale brown to brown; the reverse was pale brown to brown.</p></tp:treatment-sec><tp:treatment-sec sec-type="material" id="SECID0ED3AI"><title>Material examined.</title><p>China • Hainan Province, Baoting Li and Miao Autonomous County, Qixianling Hot Spring National Forest Park, on decaying wood in a terrestrial habitat, 2 November 2024, Ting-Hong Tan &amp; Jian Ma, Q45 (<abbrev xmlns:xlink="http://www.w3.org/1999/xlink" xlink:title="Herbarium of the Guizhou Academy of Agriculture Sciences" id="ABBRID0EJ3AI" xlink:type="simple">GZAAS</abbrev> 25-0675, holotype), ex-type living culture <abbrev xmlns:xlink="http://www.w3.org/1999/xlink" xlink:title="Guizhou Culture Collection" id="ABBRID0EN3AI" xlink:type="simple">GZCC</abbrev> 25-0661 • <italic>ibid</italic>., Q47 (<abbrev xmlns:xlink="http://www.w3.org/1999/xlink" xlink:title="Herbarium of the Guizhou Academy of Agriculture Sciences" id="ABBRID0ET3AI" xlink:type="simple">GZAAS</abbrev> 25-0690, paratype), living culture <abbrev xmlns:xlink="http://www.w3.org/1999/xlink" xlink:title="Guizhou Culture Collection" id="ABBRID0EX3AI" xlink:type="simple">GZCC</abbrev> 25-0662.</p></tp:treatment-sec><tp:treatment-sec sec-type="notes" id="SECID0E23AI"><title>Notes.</title><p>In the phylogenetic analyses (Fig. <xref ref-type="fig" rid="F1">1</xref>), our isolates (<abbrev xmlns:xlink="http://www.w3.org/1999/xlink" xlink:title="Guizhou Culture Collection" id="ABBRID0EF4AI" xlink:type="simple">GZCC</abbrev> 25-0661 and <abbrev xmlns:xlink="http://www.w3.org/1999/xlink" xlink:title="Guizhou Culture Collection" id="ABBRID0EJ4AI" xlink:type="simple">GZCC</abbrev> 25-0662) formed a well-supported sister clade to <italic><tp:taxon-name><tp:taxon-name-part taxon-name-part-type="genus" reg="Neohelicomyces">Neohelicomyces</tp:taxon-name-part> <tp:taxon-name-part taxon-name-part-type="species" reg="hainanensis">hainanensis</tp:taxon-name-part></tp:taxon-name></italic> (<abbrev xmlns:xlink="http://www.w3.org/1999/xlink" xlink:title="Guizhou Culture Collection" id="ABBRID0EY4AI" xlink:type="simple">GZCC</abbrev> 22-2009), with 95% <abbrev xmlns:xlink="http://www.w3.org/1999/xlink" xlink:title="maximum likelihood" id="ABBRID0E34AI" xlink:type="simple">ML</abbrev> and 1.00 <abbrev xmlns:xlink="http://www.w3.org/1999/xlink" xlink:title="posterior probabilities" id="ABBRID0EA5AI" xlink:type="simple">BYPP</abbrev> values. Morphologically, <italic><tp:taxon-name><tp:taxon-name-part taxon-name-part-type="genus" reg="Neohelicomyces">N.</tp:taxon-name-part> <tp:taxon-name-part taxon-name-part-type="species" reg="tropicus">tropicus</tp:taxon-name-part></tp:taxon-name></italic> (<abbrev xmlns:xlink="http://www.w3.org/1999/xlink" xlink:title="Herbarium of the Guizhou Academy of Agriculture Sciences" id="ABBRID0EP5AI" xlink:type="simple">GZAAS</abbrev> 25-0675) and <italic><tp:taxon-name><tp:taxon-name-part taxon-name-part-type="genus" reg="Neohelicomyces">N.</tp:taxon-name-part> <tp:taxon-name-part taxon-name-part-type="species" reg="hainanensis">hainanensis</tp:taxon-name-part></tp:taxon-name></italic> (<abbrev xmlns:xlink="http://www.w3.org/1999/xlink" xlink:title="Herbarium of the Guizhou Academy of Agriculture Sciences" id="ABBRID0E55AI" xlink:type="simple">GZAAS</abbrev> 22-2009) are nearly identical in their conidiophores, conidiogenous cells, and conidia (<xref ref-type="bibr" rid="B34">Lu et al. 2022</xref>). However, nucleotide comparisons among the <abbrev xmlns:xlink="http://www.w3.org/1999/xlink" xlink:title="large ribosomal subunit" id="ABBRID0EG6AI" xlink:type="simple">LSU</abbrev>, <abbrev xmlns:xlink="http://www.w3.org/1999/xlink" xlink:title="internal transcribed spacer" id="ABBRID0EK6AI" xlink:type="simple">ITS</abbrev>, <italic>tef1-α</italic>, and <italic><abbrev xmlns:xlink="http://www.w3.org/1999/xlink" xlink:title="RNA polymerase II second-largest subunit" id="ABBRID0ER6AI" xlink:type="simple">rpb2</abbrev></italic> sequence data between <italic><tp:taxon-name><tp:taxon-name-part taxon-name-part-type="genus" reg="Neohelicomyces">Neohelicomyces</tp:taxon-name-part> <tp:taxon-name-part taxon-name-part-type="species" reg="tropicus">tropicus</tp:taxon-name-part></tp:taxon-name></italic> (<abbrev xmlns:xlink="http://www.w3.org/1999/xlink" xlink:title="Guizhou Culture Collection" id="ABBRID0EAABI" xlink:type="simple">GZCC</abbrev> 25-0661) and <italic><tp:taxon-name><tp:taxon-name-part taxon-name-part-type="genus" reg="Neohelicomyces">N.</tp:taxon-name-part> <tp:taxon-name-part taxon-name-part-type="species" reg="hainanensis">hainanensis</tp:taxon-name-part></tp:taxon-name></italic> (<abbrev xmlns:xlink="http://www.w3.org/1999/xlink" xlink:title="Guizhou Culture Collection" id="ABBRID0EPABI" xlink:type="simple">GZCC</abbrev> 22-2009) revealed differences of 4/815 bp (0.5%, with no gaps), 23/482 bp (4.8%, including 18 gaps), 15/912 bp (1.6%, with no gaps), and 27/1,045 bp (2.6%, with no gaps), respectively. Therefore, based on the molecular data, we introduce <italic><tp:taxon-name><tp:taxon-name-part taxon-name-part-type="genus" reg="Neohelicomyces">Neohelicomyces</tp:taxon-name-part> <tp:taxon-name-part taxon-name-part-type="species" reg="tropicus">tropicus</tp:taxon-name-part></tp:taxon-name></italic> as a novel species.</p></tp:treatment-sec><tp:treatment-sec><!--Section generated to contain objects referenced in tp:taxon-treatment.--><fig id="F1" position="float" orientation="portrait"><object-id xmlns:xlink="http://www.w3.org/1999/xlink" content-type="doi" xlink:type="simple">10.3897/mycokeys.126.174186.figure1</object-id><object-id xmlns:xlink="http://www.w3.org/1999/xlink" content-type="arpha" xlink:type="simple">359C82D9-063B-544E-BA8F-BFF41C87C6DB</object-id><label>Figure 1.</label><caption><p>Phylogenetic tree generated from maximum likelihood (<abbrev xmlns:xlink="http://www.w3.org/1999/xlink" xlink:title="maximum likelihood" id="ABBRID0EKLAI" xlink:type="simple">ML</abbrev>) analysis based on the combined <abbrev xmlns:xlink="http://www.w3.org/1999/xlink" xlink:title="large ribosomal subunit" id="ABBRID0EOLAI" xlink:type="simple">LSU</abbrev>, <abbrev xmlns:xlink="http://www.w3.org/1999/xlink" xlink:title="internal transcribed spacer" id="ABBRID0ESLAI" xlink:type="simple">ITS</abbrev>, <italic>tef1-α</italic>, and <italic><abbrev xmlns:xlink="http://www.w3.org/1999/xlink" xlink:title="RNA polymerase II second-largest subunit" id="ABBRID0EZLAI" xlink:type="simple">rpb2</abbrev></italic> sequence data. Bootstrap support values for <abbrev xmlns:xlink="http://www.w3.org/1999/xlink" xlink:title="maximum likelihood" id="ABBRID0E4LAI" xlink:type="simple">ML</abbrev> (≥ 70%) and <abbrev xmlns:xlink="http://www.w3.org/1999/xlink" xlink:title="posterior probabilities" id="ABBRID0EBMAI" xlink:type="simple">BYPP</abbrev> (≥ 0.95) are indicated near their respective nodes. Both Maximum Likelihood (<abbrev xmlns:xlink="http://www.w3.org/1999/xlink" xlink:title="maximum likelihood" id="ABBRID0EFMAI" xlink:type="simple">ML</abbrev>) and Bayesian Inference (<abbrev xmlns:xlink="http://www.w3.org/1999/xlink" xlink:title="posterior probabilities" id="ABBRID0EJMAI" xlink:type="simple">BYPP</abbrev>) analyses produced congruent topologies. A hyphen (“-”) indicates a value lower than 70% for <abbrev xmlns:xlink="http://www.w3.org/1999/xlink" xlink:title="maximum likelihood" id="ABBRID0ENMAI" xlink:type="simple">ML</abbrev> and a posterior probability lower than 0.95 for Bayesian inference. The tree is rooted with <italic><tp:taxon-name><tp:taxon-name-part taxon-name-part-type="genus" reg="Helicotubeufia">Helicotubeufia</tp:taxon-name-part> <tp:taxon-name-part taxon-name-part-type="species" reg="hydei">hydei</tp:taxon-name-part></tp:taxon-name></italic> (MFLUCC 17-1980) and <italic><tp:taxon-name><tp:taxon-name-part taxon-name-part-type="genus" reg="Helicotubeufia">H.</tp:taxon-name-part> <tp:taxon-name-part taxon-name-part-type="species" reg="jonesii">jonesii</tp:taxon-name-part></tp:taxon-name></italic> (MFLUCC 17-0043). Ex-type strains are denoted with “<sup>T,</sup>” and newly obtained strains are in bold black fonts.</p></caption><graphic xmlns:xlink="http://www.w3.org/1999/xlink" xlink:href="mycokeys-126-075-g001.jpg" position="float" orientation="portrait" xlink:type="simple" id="oo_1484697.jpg"><uri content-type="original_file" xlink:type="simple">https://binary.pensoft.net/fig/1484697</uri></graphic></fig></tp:treatment-sec><ref-list><ref id="B34"><mixed-citation xmlns:xlink="http://www.w3.org/1999/xlink" xlink:type="simple"><person-group><name name-style="western"><surname>Lu</surname><given-names>YZ</given-names></name><name name-style="western"><surname>Ma</surname><given-names>J</given-names></name><name name-style="western"><surname>Xiao</surname><given-names>XJ</given-names></name><name name-style="western"><surname>Zhang</surname><given-names>LJ</given-names></name><name name-style="western"><surname>Xiao</surname><given-names>YP</given-names></name><name name-style="western"><surname>Kang</surname><given-names>JC</given-names></name></person-group> (<year>2022</year>) Four new species and three new records of helicosporous hyphomycetes from China and their multi-gene phylogenies. Frontiers in Microbiology 13: 1053849. <ext-link xlink:href="10.3389/fmicb.2022.1053849" ext-link-type="doi" xlink:type="simple">https://doi.org/10.3389/fmicb.2022.1053849</ext-link></mixed-citation></ref></ref-list></tp:taxon-treatment>
